# Supplementary material for: Computational Protocol for the Identification of Candidates for Radioastronomical Detection and Its Application to the C3H3NO Family of Isomers
Source: Molecules. 2023 Apr 4;28(7):3226. doi: 10.3390/molecules28073226 (PMC10096335; doi:10.3390/molecules28073226)
Supplement: Supplementary file 1 [file molecules-28-03226-s001.zip]

Archive with 1 entries (1 files):
- molecules-2307192-supplementary.pdf
